# Supplementary material for: Particle Exposure Hazards of Visiting Outdoor Smoking Areas for Patients with Asthma or COPD Even in EU Countries with Comprehensive Smokefree Laws
Source: Int J Environ Res Public Health. 2023 May 28;20(11):5978. doi: 10.3390/ijerph20115978 (PMC10252725; doi:10.3390/ijerph20115978)
Supplement: Supplementary file 1 [file ijerph-20-05978-s001.zip]

Archive with 1 entries (1 files):
- ijerph-2242306-supplementary.pdf
